# Supplementary material for: Complex Recombination Landscape and Lineage Turnover in Classical Human Astroviruses
Source: Microorganisms. 2026 Apr 10;14(4):857. doi: 10.3390/microorganisms14040857 (PMC13118342; doi:10.3390/microorganisms14040857)
Supplement: Supplementary file 1 [file microorganisms-14-00857-s001.zip]

Archive with 5 entries (5 files):
- FigureS1.png
- FigureS2.png
- FigureS3.png
- TableS1.xlsx
- TableS2.xlsx
