# Supplementary material for: Complex Recombination Landscape and Lineage Turnover in Classical Human Astroviruses
Source: Microorganisms. 2026 Apr 10;14(4):857. doi: 10.3390/microorganisms14040857 (PMC13118342; doi:10.3390/microorganisms14040857)
Supplement: Supplementary file 1 [file microorganisms-14-00857-s001.zip › TableS1.xlsx]

## Sheet: Лист1
GenBank Accession	GBAC	country	Collection date	Strain	Isolate	Isolation source	serotype
AY720891	AY720891/NA/2004/Dresden/HAstV4	DEU	2004	Dresden			HAstV4
AY720892	AY720892/NA/2004/Dresden/HAstV1	DEU	2004	Dresden			HAstV1
DQ028633	DQ028633/BRA/1994/Goiania-GO-12-94-Brazil/HAstV5	BRA	1994		Goiania/GO/12/94/Brazil	stool	HAstV5
DQ070852	DQ070852/BRA/1995/Goiania-GO-12-95-Brazil/HAstV4	BRA	1995		Goiania/GO/12/95/Brazil		HAstV4
DQ344027	DQ344027/CHN/2005/Guangzhou/HAstV4	CHN	2005		Guangzhou		HAstV4
FJ755402	FJ755402/CHN/2005/Beijing-128-2005-CHN/HAstV1	CHN	Apr-2005	Beijing/128/2005/CHN		stool	HAstV1
FJ755403	FJ755403/CHN/2006/Beijing-176-2006-CHN/HAstV1	CHN	Oct-2006	Beijing/176/2006/CHN		stool	HAstV1
FJ755404	FJ755404/CHN/2007/Beijing-291-2007-CHN/HAstV1	CHN	Nov-2007	Beijing/291/2007/CHN		stool	HAstV1
FJ755405	FJ755405/CHN/2007/Beijing-293-2007-CHN/HAstV1	CHN	Nov-2007	Beijing/293/2007/CHN		stool	HAstV1
GQ495608	GQ495608/CHN/2007/192-BJ07-CHN/HAstV6	CHN	Nov-2007		192-BJ07-CHN	stool	HAstV6
GQ901902	GQ901902/RUS/2009/Rus-Nsc09-B4/HAstV6	RUS	01-Mar-2009		Rus-Nsc09-B4		HAstV6
GU223905	GU223905/RUS/2003/Rus-Nsc03-H191/HAstV3	RUS	10-Nov-2003		Rus-Nsc03-H191		HAstV3
GU732187	GU732187/RUS/2008/Rus-Nsc08-3364/HAstV3	RUS	21-Apr-2008		Rus-Nsc08-3364		HAstV3
HQ398856	HQ398856/HUN/2010/Hu-Nyergesujfalu-HUN4520-2010-HUN/HAstV1	HUN	Jun-2010	Hu/Nyergesujfalu/HUN4520/2010/HUN		fecal sample	HAstV1
JF491430	JF491430/RUS/2004/Rus-Nsc04-H355/HAstV3	RUS	21-Feb-2004		Rus-Nsc04-H355		HAstV3
JN887820	JN887820/KOR/2006/lhar-2011-kor/HAstV1	KOR	Feb-2006	lhar/2011/kor		stool	HAstV1
JQ403108	JQ403108/CHN/2010/DL030/HAstV5	CHN	2010		DL030	stool	HAstV5
KC285152	KC285152/RUS/2011/HAstV-2-RUS-Novosibirsk-Nsc11-N2411-2011/HAstV2	RUS	15-Jun-2011		HAstV-2/RUS/Novosibirsk/Nsc11-N2411/2011	feces	HAstV2
KF039910	KF039910/RUS/2005/Rus-Nsc05-430/HAstV2	RUS	10-Aug-2005		Rus-Nsc05-430		HAstV2
KF039911	KF039911/RUS/2006/Rus-Nsc06-1029/HAstV2	RUS	17-Apr-2006		Rus-Nsc06-1029		HAstV2
KF039912	KF039912/RUS/2005/Rus-Nsc05-623/HAstV4	RUS	20-Oct-2005		Rus-Nsc05-623		HAstV4
KF039913	KF039913/RUS/2010/Rus-Nsc10-N358/HAstV4	RUS	07-May-2010		Rus-Nsc10-N358		HAstV4
KF211475	KF211475/CHN/2010/JZ/HAstV1	CHN	18-Nov-2010		JZ		HAstV1
KP862744	KP862744/KOR/2014/kor85/HAstV8	KOR	20-Mar-2014		kor85	human stool	HAstV8
LC694985	LC694985/JPN/2019/HAstV3-190610-Tokyo-2019/HAstV3	JPN	2019-07		HAstV3/190610/Tokyo/2019		HAstV3
LC694986	LC694986/JPN/2022/HAstV1-211185-Tokyo-2022/HAstV1	JPN	2022-01		HAstV1/211185/Tokyo/2022		HAstV1
LC694987	LC694987/JPN/2021/HAstV1-210984-Tokyo-2021/HAstV1	JPN	2021-12		HAstV1/210984/Tokyo/2021		HAstV1
LC694988	LC694988/JPN/2021/HAstV1-210963-Tokyo-2021/HAstV1	JPN	2021-12		HAstV1/210963/Tokyo/2021		HAstV1
LC694989	LC694989/JPN/2021/HAstV1-210956-Tokyo-2021/HAstV1	JPN	2021-12		HAstV1/210956/Tokyo/2021		HAstV1
LC694990	LC694990/JPN/2018/HAstV1-181937-Tokyo-2018/HAstV1	JPN	2018-10		HAstV1/181937/Tokyo/2018		HAstV1
LC694991	LC694991/JPN/2021/HAstV1-210764-Tokyo-2021/HAstV1	JPN	2021-11		HAstV1/210764/Tokyo/2021		HAstV1
LC694992	LC694992/JPN/2021/HAstV1-210628-Tokyo-2021/HAstV1	JPN	2021-10		HAstV1/210628/Tokyo/2021		HAstV1
LC694993	LC694993/JPN/2020/HAstV1-193061-Tokyo-2020/HAstV1	JPN	2020-03		HAstV1/193061/Tokyo/2020		HAstV1
LC694994	LC694994/JPN/2020/HAstV1-193055-Tokyo-2020/HAstV1	JPN	2020-03		HAstV1/193055/Tokyo/2020		HAstV1
LC694995	LC694995/JPN/2020/HAstV1-192642-Tokyo-2020/HAstV1	JPN	2020-02		HAstV1/192642/Tokyo/2020		HAstV1
LC694996	LC694996/JPN/2018/HAstV1-181290-Tokyo-2018/HAstV1	JPN	2018-08		HAstV1/181290/Tokyo/2018		HAstV1
LC694997	LC694997/JPN/2018/HAstV1-181289-Tokyo-2018/HAstV1	JPN	2018-08		HAstV1/181289/Tokyo/2018		HAstV1
LC732122	LC732122/JPN/2016/Human-JPN-2016-JP14641/HAstV3	JPN	2016-04-24	Human/JPN/2016/JP14641	Child with acute gastroenteritis	feces	HAstV3
LC732123	LC732123/JPN/2016/Human-JPN-2016-JP14665/HAstV3	JPN	2016-05-07	Human/JPN/2016/JP14665	Child with acute gastroenteritis	feces	HAstV3
LC732124	LC732124/JPN/2016/Human-JPN-2016-JP14989/HAstV3	JPN	2016-05-24	Human/JPN/2016/JP14989	Child with acute gastroenteritis	feces	HAstV3
MF684776	MF684776/CHN/2013/2013-Fuzhou-85/HAstV5	CHN	2013		2013/Fuzhou/85	stool	HAstV5
MG571777	MG571777/LAO/2015/NA/HAstV3	LAO	2015			stool	HAstV3
MN433703	MN433703/USA/2013/Hu-US-2013-CA-RGDS-1070/HAstV1	USA	Jan-2013	Hu/US/2013/CA-RGDS-1070		stool	HAstV1
MN433704	MN433704/USA/2013/Hu-US-2013-CA-RGDS-1071/HAstV1	USA	May-2013	Hu/US/2013/CA-RGDS-1071		stool	HAstV1
MN433705	MN433705/USA/2014/Hu-US-2014-CA-RGDS-1072/HAstV2	USA	May-2014	Hu/US/2014/CA-RGDS-1072		stool	HAstV2
MN433706	MN433706/USA/2014/Hu-US-2014-CA-RGDS-1073/HAstV5	USA	May-2014	Hu/US/2014/CA-RGDS-1073		stool	HAstV5
MN444721	MN444721/USA/2017/Hu-US-2017-CA-RGDS-1074/HAstV3	USA	May-2017	Hu/US/2017/CA-RGDS-1074		stool	HAstV3
MT832892	MT832892/BRA/2015/TO-98/HAstV1	BRA	2015	MAstV-1/Hu/BRA/TO-98/2015	TO-98	feces	HAstV1
MT832893	MT832893/BRA/2015/TO-160/HAstV1	BRA	2015	MAstV-1/Hu/BRA/TO-160/2015	TO-160	feces	HAstV1
MT832894	MT832894/BRA/2011/TO-162/HAstV1	BRA	2011	MAstV-1/Hu/BRA/TO-162/2011	TO-162	feces	HAstV1
MT832895	MT832895/BRA/2015/TO-171/HAstV1	BRA	2015	MAstV-1/Hu/BRA/TO-171/2015	TO-171	feces	HAstV1
MT832896	MT832896/BRA/2015/TO-208/HAstV1	BRA	2015	MAstV-1/Hu/BRA/TO-208/2015	TO-208	feces	HAstV1
MT832897	MT832897/BRA/2015/TO-161/HAstV1	BRA	2015	MAstV-1/Hu/BRA/TO-161/2015	TO-161	feces	HAstV1
MT906853	MT906853/BRA/2014/BRA-TO-207/HAstV4	BRA	2014	Hu/BRA/TO-207/2014	BRA/TO-207	stool	HAstV4
MT906854	MT906854/BRA/2015/BRA-TO-71/HAstV4	BRA	2015	Hu/BRA/TO-71/2015	BRA/TO-71	stool sample	HAstV4
MT906855	MT906855/BRA/2014/BRA-TO-26/HAstV4	BRA	2014	Hu/BRA/TO-26/2014	BRA/TO-26	stool sample	HAstV4
MT906857	MT906857/BRA/2014/BRA-TO-40/HAstV5	BRA	2014	Hu/BRA/TO-40/2014	BRA/TO-40	stool	HAstV5
MT906858	MT906858/BRA/2014/BRA-TO-57/HAstV5	BRA	2014	Hu/BRA/TO-57/2014	BRA/TO-57	stool	HAstV5
MT906859	MT906859/BRA/2014/BRA-TO-32/HAstV5	BRA	2014	Hu/BRA/TO-32/2014	BRA/TO-32	stool sample	HAstV5
MW485040	MW485040/KEN/2019/KLF-HAstV1-008-2019/HAstV1	KEN	26-Apr-2019	KLF/HAstV1/008/2019			HAstV1
MW485042	MW485042/KEN/2019/KLF-HAstV2-005-2019/HAstV2	KEN	19-Jun-2019	KLF/HAstV2/005/2019			HAstV2
ON571594	ON571594/CHN/2019/2019-Fuzhou-26/HAstV1	CHN	2019		2019/Fuzhou/26	feces	HAstV1
ON571595	ON571595/CHN/2019/2019-Fuzhou-289/HAstV5	CHN	2019		2019/Fuzhou/289	feces	HAstV5
ON571596	ON571596/CHN/2019/2019-Fuzhou-306/HAstV1	CHN	2019		2019/Fuzhou/306	feces	HAstV1
ON571597	ON571597/CHN/2019/2019-Pingtan-42/HAstV1	CHN	2019		2019/Pingtan/42	feces	HAstV1
ON571598	ON571598/CHN/2021/2021-Fuzhou-37/HAstV4	CHN	2021		2021/Fuzhou/37	feces	HAstV4
OP432293	OP432293/CHN/2021/HAstV-4-RC-21027/HAstV4	CHN	31-Mar-2021		HAstV-4/RC-21027		HAstV4
OP432294	OP432294/CHN/2022/HAstV-4-QD-L-22040/HAstV4	CHN	28-Mar-2022		HAstV-4/QD-L-22040		HAstV4
OP432295	OP432295/CHN/2022/HAstV-4-QD-F-22056/HAstV4	CHN	16-Apr-2022		HAstV-4/QD-F-22056		HAstV4
OP432296	OP432296/CHN/2021/HAstV-4-RC-21047/HAstV4	CHN	26-May-2021		HAstV-4/RC-21047		HAstV4
OP432297	OP432297/CHN/2022/HAstV-4-QD-L-22001/HAstV4	CHN	13-Feb-2022		HAstV-4/QD-L-22001		HAstV4
OP432298	OP432298/CHN/2022/HAstV-4-QD-S-22015/HAstV4	CHN	15-Feb-2022		HAstV-4/QD-S-22015		HAstV4
OP432299	OP432299/CHN/2021/HAstV-4-RC-21045/HAstV4	CHN	26-May-2021		HAstV-4/RC-21045		HAstV4
OP432300	OP432300/CHN/2022/HAstV-4-QD-S-22022/HAstV4	CHN	26-Mar-2022		HAstV-4/QD-S-22022		HAstV4
OP432301	OP432301/CHN/2022/HAstV-4-QD-L-22019/HAstV4	CHN	10-Mar-2022		HAstV-4/QD-L-22019		HAstV4
OR222910	OR222910/CHN/2021/SY2106/HAstV5	CHN	2021		SY2106	stool	HAstV5
OR371570	OR371570/CHN/2022/HAstV-4_Fuzhou_2022-10/HAstV4	CHN	2022-01-04	HAstV-4_Fuzhou_2022-10		feces	HAstV4
