# Supplementary material for: Complex Recombination Landscape and Lineage Turnover in Classical Human Astroviruses
Source: Microorganisms. 2026 Apr 10;14(4):857. doi: 10.3390/microorganisms14040857 (PMC13118342; doi:10.3390/microorganisms14040857)
Supplement: Supplementary file 1 [file microorganisms-14-00857-s001.zip › TableS2.xlsx]

## Sheet: Model Selection
	Marginal likelihood	SD	Best ML value
Genome region - 3'-part of ORF1a
Particles - 50, chain steps - 25000
Strict Clock - Coalescent Constant Population	-11779.9	2.59777	Unclear
Strict Clock - Coalescent Constant Population - no dates	-11916.3	2.71267
Strict Clock - Coalescent Exponential Population	-11808.5	2.51671
Strict Clock - Coalescent Bayesian Skyline	-11776.7	2.53222	Unclear
Relaxed Lognormal Clock - Coalescent Constant Ppopulation	-11814.9	2.64478
Relaxed Exponential Clock - Coalescent Constant Population	-11834.3	2.7002
Particles - 100, chain steps - 25000
Strict Clock - Coalescent Constant Copulation	-12359.7	1.55714
Strict Clock - Coalescent Bayesian Skyline	-12118.4	1.5228	Yes
Genome region - ORF1b
Particles - 50, chain steps - 25000
Strict Clock - Coalescent Constant Population	-7969.57	2.44963
Strict Clock - Coalescent Constant Population - no dates	-8013.75	2.74853
Relaxed Lognormal Clock - Coalescent Constant Population	-7957.76	2.61028
Relaxed Lognormal Clock - Coalescent Exponential Population	-7963.72	2.57378
Relaxed Lognormal Clock - Coalescent Bayesian Skyline	-7943.32	2.4526	Yes

## Sheet: BETS for best models
Genome region	Model	Marginal Likelihood	Standard Deviation	Bayes Factor
3'-part of ORF1a	Heterochronous	-11779.9	2.59777	136.403
	Isochronous	-11916.3	2.71267
ORF1b	Heterochronous	-7969.57	2.44963	44.1876
	Isochronous	-8013.75	2.74853
